# Supplementary material for: Optimization of PET reconstruction algorithm, SUV thresholding algorithm and PET acquisition time in clinical 11C-acetate PET/CT
Source: PLoS One. 2018 Dec 13;13(12):e0209169. doi: 10.1371/journal.pone.0209169 (PMC6292629; doi:10.1371/journal.pone.0209169)
Supplement: S1 Appendix — (XLS) [file pone.0209169.s001.xls]

## Sheet: Clinical data
Patient	Exam date	Age	PSA	Gleason	T stage	Relapse	PSA relapse	Previous therapy	Primary staging	Uptake prostate	SUVmax prostate	Uptake LN	SUVmax LN	Therapy decision
1	140909	62	18	8	T2				1	1	3.6	1	3.1	RT
2	140909	73	5.3	8	T1c				1	1	5.8	0		n/a
3	140909	82	80	9	T2				1	1	6.4	1	4.9	n/a
4	140923	68	13.2	6	T1c	1	30	RT		1	3.8	1	7.9	n/a
5	141023	56	15	7	T2	1	0.95	RPE		0		1	2.3	RT
6	140923	64	102	8	T2c				1	1	8.7	1	3.2	RT
7	141021	75	16	6	T1c	1	7.3	RT		0		1	10.4	ADT
8	140923	81		7		1	28	ADT		1	7.1	0		RT
9	141021	63	252	Övik					1	1	8.2	0		n/a
10	141021	64	330	9	T3				1	1	11.2	1	10.3	ADT
11	141014	67	34	7	T3				1	1	5.5	1	3	RT
12	141007	59	44	8	T1c	1	4.2	ADT		1	4.1	1	9.9	Xofigo
13	141007	63	54	7	T2				1	1	8.5	1	5.7	n/a
14	141111	69	45	8	T1c	1	2.1	RT		1	4.7	0		n/a
15	141118	65	101	10	T4				1	1	7.1	1	3.4	RT
16	141111	70	15.3	8	T2	1	5.1	ADT, RT		1	7.4	1	3.9	ADT
								RT	Radiotheraphy
								RPE	Radical Prostatectomy
								ADT	Androgen Deprivation Therapy

## Sheet: All ROIs
SUVmax 42	SUV max estim	SUVmean 42	SUVmean estim	FTV 42	FTV estim	SUVmax42sharp	SUVmaxestimsharp	SUVmean42sharp	SUVmeanestimsharp	FTV42sharp	FTVestimsharp
3.64	3.64	2.08	1.87	28.17	40.78	6.16	6.16	3.2	2.14	6.85	34.06
5.81	5.81	3.38	3.03	15.75	22.4	8.06	8.06	4.57	3.48	7.85	19.09
2.79	2.79	1.69	1.76	2.44	2.15	4.49	4.49	2.64	2.37	1.22	1.69
4.9	4.9	3.27	3.27	0.978	0.978	10.3	10.3	6.14	0.457	0.416	0.905
2.38	2.38	1.38	1.35	1.47	1.56	5.29	5.29	3.07	2.43	0.391	0.782
2.01	2.01	1.32	1.41	0.782	0.782	4.73	4.73	2.69	2.19	0.244	0.44
6.4	6.4	3.65	2.95	46.26	88.99	8.61	8.61	4.66	3.29	24.38	77.77
5.81	5.81	3.55	2.73	1.17	3.13	9.66	9.66	5.83	5.02	0.709	1.08
3.38	3.38	2.08	2.58	2.05	1.08	6.1	6.1	3.8	3.63	0.66	0.733
6.17	6.17	4.01	3.68	4.5	5.67	10.51	10.51	6.13	5.16	2.15	3.37
4.95	4.95	3.55	3.55	1.27	1.27	8.67	8.67	5.62	5.43	0.66	0.929
4.11	4.11	2.46	2.24	1.08	1.47	9.05	9.05	5.88	3.92	0.196	0.636
6.5	6.5	4.1	3.73	1.66	2.15	11.78	11.78	7.23	6.26	0.856	1.22
7.92	7.92	4.7	4.13	0.88	1.27	13.26	13.26	8.61	7.59	0.489	0.685
3.82	3.82	2.15	1.97	55.45	75.21	4.54	5.39	2.49	2.2	41.64	67.94
2.33	2.33	1.34	1.16	2.84	4.89	5.62	5.62	3.31	2.42	0.416	1.08
3.15	3.15	1.96	1.99	3.52	3.33	6.81	6.81	4.17	3.33	0.636	1.27
8.74	8.74	4.76	3.75	19.66	45.38	12.81	12.81	6.72	4.15	6.53	43.03
4.74	4.74	2.73	2.38	2.44	4.69	9.33	9.33	5.25	4.11	0.587	1.27
8.94	8.94	5.78	5.43	15.16	17.8	11.95	11.95	7.33	6.62	11.61	15.06
2.73	2.73	1.6	1.25	1.66	4.6	4.72	4.72	2.87	2.55	0.66	0.954
6.42	6.42	4.56	4.56	0.489	0.489	12.77	12.77	8.3	7.12	0.318	0.465
3.23	3.23	2.05	2.05	0.978	0.978	8.24	8.24	5.65	5.26	0.244	0.293
7.1	7.1	4.16	3.71	47.63	67.19	8.93	8.93	4.99	4.12	32.69	60.05
8.15	8.15	5.02	4.49	52.91	71.39	11.43	11.43	6.16	4.94	30.15	63.37
7.23	7.23	4.35	3.88	1.37	2.05	14.1	14.1	8.87	6.81	0.538	1.1
4.14	4.14	2.78	2.79	1.76	1.47	8.58	8.58	4.99	4.05	0.611	1.27
7.8	7.8	4.83	4.22	2.15	3.13	14.75	14.75	9.26	7.54	0.709	1.2
9.62	9.62	6.27	6.37	1.66	1.47	19.11	19.11	12.09	10.29	0.66	1.03
10.28	10.28	6.32	4.86	4.21	8.8	15.7	15.7	9.23	7.69	3.01	4.74
8.24	8.24	5.28	5.06	4.01	4.5	14.38	14.38	9.05	7.84	1.59	2.32
11.15	11.15	7.07	6.3	24.16	32.76	14.86	14.86	8.47	7.13	17.82	29.41
2.4	2.4	1.36	1.35	2.15	2.44	5.64	5.64	3.33	2.82	0.293	0.489
1.92	1.92	1.06	1.32	2.15	0.978	3.55	3.55	2.15	2.23	0.587	0.489
2.06	2.06	1.09	1.31	4.5	1.86	3.63	3.63	2.36	2.1	0.587	0.831
2.97	2.97	1.72	1.68	3.33	3.62	5.4	5.4	3.28	2.93	0.685	1.08
5.46	5.46	3.35	3.18	15.55	18.39	7.59	7.59	4.38	3.65	8.56	15.79
9.9	9.9	6.07	5.44	5.57	8.31	15.83	15.83	9.01	7.12	2.74	5.62
3.99	3.99	2.56	2.56	0.978	0.978	6.87	6.87	4.19	3.22	0.538	1.12
2.85	2.85	1.77	1.96	1.47	1.08	4.44	4.44	2.78	2.61	0.709	0.905
4.1	4.1	2.27	2	25.92	40.1	6.21	6.21	3.33	2.36	7.73	31.74
5.72	5.72	3.24	2.73	2.44	4.01	9.11	9.11	5.23	4.13	1.27	2.54
1.78	1.78	1.11	1.19	2.35	1.86	3.53	3.53	2.07	1.7	0.513	1.08
5.72	5.72	3.52	3.01	0.978	1.56	9.62	9.62	6.04	5.31	0.611	0.856
4.05	4.05	2.46	2.46	1.47	1.47	7.64	7.64	4.72	4.11	0.562	0.831
3.43	3.43	2	1.85	1.96	2.54	5.33	5.33	3.24	2.74	0.954	1.54
3.22	3.22	1.98	1.64	1.66	2.93	5.07	5.07	3.14	2.51	1	1.86
3.49	3.49	2.14	1.73	1.08	2.05	5.85	5.85	3.84	2.86	0.587	1.27
8.52	8.52	4.77	4.12	29.63	47.43	11.79	11.79	6.35	4.52	12.96	43.4
4.72	4.72	2.72	2.34	29.34	48.41	6.62	6.62	3.47	2.73	13.84	34.96
7.12	7.12	3.6	2.99	58.09	125	10.62	10.62	5.16	3.3	11.03	105
3.91	3.91	2.19	2.58	4.4	2.15	6.74	6.74	3.95	3.2	0.905	1.88
2.86	2.86	1.72	2.09	2.74	1.37	5.12	5.12	2.84	2.6	0.758	1.22
7.37	7.37	4	3.29	16.63	31.88	10.64	10.64	5.5	3.69	5.7	28.19

## Sheet: 42% prostate
Patient	Localisation	ProstateSUVmax(VPHD42)	ProstateSUVmean(VPHD42)	ProstateFTV(VPHD42)	ProstateTLG(VPHD42)	ProstateSUVmax(SHARPIR42)	ProstateSUVmean(SHARPIR42)	ProstateFTV(SHARPIR42)	ProstateTLG(SHARPIR42)	STV
1	Prostate	3.64	2.08	28.17	58.6	6.16	3.2	6.85	21.88
2	Prostate	5.81	3.38	15.75	53.29	8.06	4.57	7.85	35.83
3	Prostate	6.4	3.65	46.26	168.7	8.61	4.66	24.38	113.57
4	Prostate	3.82	2.15	55.45	119.47	4.54	2.49	41.64	103.6
6	Prostate	8.74	4.76	19.66	93.55	12.81	6.72	6.53	43.9
8	Prostate	7.1	4.16	47.63	198.27	8.93	4.99	32.69	163
9	Prostate	8.15	5.02	52.91	265.39	11.43	6.16	30.15	185.77
10	Prostate	11.15	7.07	24.16	170.75	14.86	8.47	17.82	150.97
11	Prostate	5.46	3.35	15.55	52.13	7.59	4.38	8.56	37.44
12	Prostate	4.1	2.27	25.92	58.84	6.21	3.33	7.73	25.71
13	Prostate	8.52	4.77	29.63	141.26	11.79	6.35	12.96	82.22
14	Prostate	4.72	2.72	29.34	79.84	6.62	3.47	13.84	48.01
15	Prostate	7.12	3.6	58.09	209.01	10.62	5.16	11.03	56.95
16	Prostate	7.37	4	16.63	66.57	10.64	5.5	5.7	31.32

## Sheet: Estim prostate
Patient	Localisation	ProstateSUVmax(VPHDestim)	ProstateSUVmean(VPHD estim)	ProstateFTV (VPHD estim)	ProstateTLG(VPHD estim)	ProstateSUVmax(SHARPIRestim)	ProstateSUVmean(SHARPIRestim)	ProstateFTV(SHARPIRestim)	ProstateTLG(SHARPIRestim)
1	Prostate	3.64	1.87	40.78	76.44	6.16	2.14	34.06	72.98
2	Prostate	5.81	3.03	22.4	67.84	8.06	3.48	19.09	66.41
3	Prostate	6.4	2.95	88.99	262.66	8.61	3.29	77.77	255.79
4	Prostate	3.82	1.97	75.21	148.53	5.39	2.2	67.94	149.25
6	Prostate	8.74	3.75	45.38	170.39	12.81	4.15	43.03	178.52
8	Prostate	7.1	3.71	67.19	249.56	8.93	4.12	60.05	247.18
9	Prostate	8.15	4.49	71.39	320.84	11.43	4.94	63.37	313.28
10	Prostate	11.15	6.3	32.76	206.35	14.86	7.13	29.41	209.78
11	Prostate	5.46	3.18	18.39	58.39	7.59	3.65	15.79	57.66
12	Prostate	4.1	2	40.1	80.35	6.21	2.36	31.74	74.74
13	Prostate	8.52	4.12	47.43	195.5	11.79	4.52	43.4	195.94
14	Prostate	4.72	2.34	48.41	113.3	6.62	2.73	34.96	95.58
15	Prostate	7.12	2.99	125	374.78	10.62	3.3	105	347.12
16	Prostate	7.37	3.29	31.88	105.01	10.64	3.69	28.19	103.95

## Sheet: 42% LN
Patient	Number of LNs	Localisation	LNSUVmax(VPHD42)	LNSUVmean(VPHD42)	LNFTV(VPHD42)	LNTLG(VPHD42)	LNSUVmax(SHARPIR42)	LNSUVmean(SHARPIR42)	LNFTV(SHARPIR42)	LNTLG(SHARPIR42)	STV	FTV<STV	Measurements on CT (mm)			Calculated volume on CT (mm3)
10		Aortabifurcation	4.14	2.78	1.76	4.89	8.58	4.99	0.611	3.05	0.155184	FALSE	5.3	4.8	6.1	155.184
11	4	A iliaca communis sin	2.4	1.36	2.15	2.93	5.64	3.33	0.293	2.93	0.228536	FALSE	5.6	5.3	7.7	228.536
7		Hö v iliaca ext	2.73	1.6	1.66	2.65	4.72	2.87	0.66	1.9	0.253232	FALSE	9.8	3.4	7.6	253.232
3		Vä v iliaca ext	2.38	1.38	1.47	2.02	5.29	3.07	0.391	1.2	0.262416	FALSE	5.6	6.6	7.1	262.416
10	6	Aortabifurcation	7.23	4.35	1.37	5.95	14.1	8.87	0.538	4.77	0.300288	FALSE	6.4	5.1	9.2	300.288
11		V iliaca communis dx?	2.06	1.09	4.5	4.88	3.63	2.36	0.587	1.39	0.336896	FALSE	5.6	6.4	9.4	336.896
13		A iliaca ext sin	3.43	2	1.96	3.92	5.33	3.24	0.954	3.09	0.345931	FALSE	6.1	5.3	10.7	345.931
4		Vä a iliaca communis bifurkation	4.95	3.55	1.27	4.52	8.67	5.62	0.66	3.71	0.366639	FALSE	9.1	7.9	5.1	366.639
10		A iliaca ext sin	9.62	6.27	1.66	10.42	19.11	12.09	0.66	7.98	0.415288	FALSE	7.4	6.1	9.2	415.288
11		Hö obturatorloge	2.97	1.72	3.33	5.71	5.4	3.28	0.685	2.25	0.422532	FALSE	9.7	6.6	6.6	422.532
11		A iliaca communis dx	1.92	1.06	2.15	2.28	3.55	2.15	0.587	1.26	0.433526	FALSE	7.1	7.1	8.6	433.526
5	1	Hö a iliaca communis	3.15	1.96	3.52	6.88	6.81	4.17	0.636	2.65	0.523776	FALSE	8.8	6.2	9.6	523.776
16	2	A iliaca communis sin	3.91	2.19	4.4	9.66	6.74	3.95	0.905	3.57	0.528768	FALSE	6.4	10.2	8.1	528.768
12		Hö obturator	2.85	1.77	1.47	2.59	4.44	2.78	0.709	1.97	0.603612	FALSE	8.1	8.1	9.2	603.612
10		A iliaca communis sin	7.8	4.83	2.15	10.4	14.75	9.26	0.709	6.57	0.623784	FALSE	8.4	7.9	9.4	623.784
4		Hö a iliaca communis	3.38	2.08	2.05	4.27	6.1	3.8	0.66	2.51	0.636174	FALSE	10.2	9.9	6.3	636.174
3	4	Hö a iliaca ext	2.79	1.69	2.44	4.14	4.49	2.64	1.22	3.23	0.940815	FALSE	13.5	6.9	10.1	940.815
10		Vä obturator	8.24	5.28	4.01	21.17	14.38	9.05	1.59	14.39	1.21285	FALSE	9.8	11.9	10.4	1212.85
4		Vä a iliaca communis bifurkation	6.17	4.01	4.5	18.03	10.51	6.13	2.15	13.19	1.9145	FALSE	18.6	14.1	7.3	1914.5
10		Vä obturatorloge	10.28	6.32	4.21	26.56	15.7	9.23	3.01	27.76	2.25096	FALSE	10.9	19.3	10.7	2250.96
3		Vä v iliaca ext	2.01	1.32	0.782	1.04	4.73	2.69	0.244	0.66	0.307501	TRUE	7.1	6.1	7.1	307.501
7		Vä pararektalt	3.23	2.05	0.978	2	8.24	5.65	0.244		0.381216	TRUE	7.6	7.6	6.6	381.216
6	1	Vä a iliaca ext	2.33	1.34	2.84	3.8	5.62	3.31	0.416	1.38	0.481888	TRUE	8.8	7.4	7.4	481.888
4		Vä a iliaca ext	4.11	2.46	1.08	2.65	9.05	5.88	0.196	1.15	0.606144	TRUE	8.2	6.6	11.2	606.144
12		Hö obturatorloge	3.99	2.56	0.978	2.5	6.87	4.19	0.538	2.26	0.609201	TRUE	6.9	8.1	10.9	609.201
4	7	Vä a iliaca communis	5.81	3.55	1.17	4.17	9.66	5.83	0.709	4.13	0.878592	TRUE	10.4	12.8	6.6	878.592
7		Vä pararektalt	6.42	4.56	0.489	2.23	12.77	8.3	0.318	2.64	0.941094	TRUE	9.8	9.9	9.7	941.094
13		Ljumske dx	3.22	1.98	1.66	3.29	5.07	3.14	1	3.15	1.0062	TRUE	10	8.6	11.7	1006.2
3		Hö v iliaca ext	4.9	3.27	0.978	3.19	10.3	6.14	0.416	2.55	1.05019	TRUE	11.7	10.2	8.8	1050.19
4		Hö a iliaca int	7.92	4.7	0.88	4.14	13.26	8.61	0.489	4.21	1.2844	TRUE	9.5	10.4	13	1284.4
13		Vä obturator	4.05	2.46	1.47	3.61	7.64	4.72	0.562	2.66	1.33661	TRUE	10.2	11.2	11.7	1336.61
13		Vä obturator	5.72	3.52	0.978	3.44	9.62	6.04	0.611	3.69	1.3879	TRUE	10.9	10.7	11.9	1387.9
13		Ljumske sin	3.49	2.14	1.08	2.3	5.85	3.84	0.587	2.26	1.48858	TRUE	7.4	10.7	18.8	1488.58
4		Hö a iliaca ext	6.5	4.1	1.66	6.81	11.78	7.23	0.856	6.19	1.53115	TRUE	12.4	8.4	14.7	1531.15
13	7	A iliaca communis sin	5.72	3.24	2.44	7.93	9.11	5.23	1.27	6.65	1.71518	TRUE	9.9	9.9	17.5	1715.18
12	3	Aortabifurcation	9.9	6.07	5.57	33.82	15.83	9.01	2.74	24.66	7.81765	TRUE	17.4	17.9	25.1	7817.65
7		Vä a iliaca int & ext	8.94	5.78	15.16	87.68	11.95	7.33	11.61	85.1	23.1582	TRUE	24.8	23	40.6	23158.2
7	5	Vä a iliaca communis	4.74	2.73	2.44	6.68	9.33	5.25	0.587	3.08			Omätbart
13		Bakre obturatorloge	1.78	1.11	2.35	2.61	3.53	2.07	0.513	1.07			Omätbar
16		A iliaca communis	2.86	1.72	2.74	4.7	5.12	2.84	0.758	2.15			Omätbar
					2.49382				1.07198		1.5875
											0.637785
											1.00039

## Sheet: Estim LN
Patient	Number of LNs	Localisation	LNSUVmax(VPHDestim)	LNSUVmean(VPHD estim)	LNFTV (VPHD estim)	LNTLG(VPHD estim)	LNSUVmax(SHARPIRestim)	LNSUVmean(SHARPIRestim)	LNFTV(SHARPIRestim)	LNTLG(SHARPIRestim)
3		Hö a iliaca ext	2.79	1.76	2.15	3.79	4.49	2.37	1.69	4
3		Hö v iliaca ext	4.9	3.27	0.978	3.19	10.3	0.457	0.905	4.13
3		Vä v iliaca ext	2.38	1.35	1.56	2.11	5.29	2.43	0.782	1.9
3		Vä v iliaca ext	2.01	1.41	0.782	1.1	4.73	2.19	0.44	0.96
4	7	Vä a iliaca communis	5.81	2.73	3.13	8.53	9.66	5.02	1.08	5.4
4		Hö a iliaca communis	3.38	2.58	1.08	2.77	6.1	3.63	0.733	2.66
4		Vä a iliaca communis bifurkation	6.17	3.68	5.67	20.88	10.51	5.16	3.37	17.4
4		Vä a iliaca communis bifurkation	4.95	3.55	1.27	4.52	8.67	5.43	0.929	5.04
4		Vä a iliaca ext	4.11	2.24	1.47	3.29	9.05	3.92	0.636	2.49
4		Hö a iliaca ext	6.5	3.73	2.15	8.01	11.78	6.26	1.22	7.65
4		Hö a iliaca int	7.92	4.13	1.27	5.26	13.26	7.59	0.685	5.19
5	1	Hö a iliaca communis	3.15	1.99	3.33	6.62	6.81	3.33	1.27	4.24
6	6	Vä a iliaca ext	2.33	1.16	4.89	5.68	5.62	2.42	1.08	2.6
8	20	Vä a iliaca communis	4.74	2.38	4.69	11.16	9.33	4.11	1.27	5.22
8		Vä a iliaca int & ext	8.94	5.43	17.8	96.62	11.95	6.62	15.06	99.67
8		Hö v iliaca ext	2.73	1.25	4.6	5.72	4.72	2.55	0.954	2.43
8		Vä pararektalt	6.42	4.56	0.489	2.23	12.77	7.12	0.465	3.31
8		Vä pararektalt	3.23	2.05	0.978	2	8.24	5.26	0.293	1.54
10	13	Aortabifurcation	7.23	3.88	2.05	7.98	14.1	6.81	1.1	7.49
10		Aortabifurcation	4.14	2.79	1.47	4.09	8.58	4.05	1.27	5.15
10		A iliaca communis sin	7.8	4.22	3.13	13.21	14.75	7.54	1.2	9.04
10		A iliaca ext sin	9.62	6.37	1.47	9.34	19.11	10.29	1.03	10.57
10		Vä obturatorloge	10.28	4.86	8.8	42.78	15.7	7.69	4.74	36.47
10		Vä obturator	8.24	5.06	4.5	22.74	14.38	7.84	2.32	18.22
11	6	A iliaca communis sin	2.4	1.35	2.44	3.3	5.64	2.82	0.489	1.38
11		A iliaca communis dx	1.92	1.32	0.978	1.29	3.55	2.23	0.489	1.09
11		V iliaca communis dx?	2.06	1.31	1.86	2.44	3.63	2.1	0.831	1.74
11		Hö obturatorlogen	2.97	1.68	3.62	1.68	5.4	2.93	1.08	3.15
12	3	Aortabifurcation	9.9	5.44	8.31	45.22	15.83	7.12	5.62	40.03
12		Hö obturatorloge	3.99	2.56	0.978	2.5	6.87	3.22	1.12	3.62
12		Hö obturator	2.85	1.96	1.08	2.1	4.44	2.61	0.905	2.36
13	4	A iliaca communis sin	5.72	2.73	4.01	10.93	9.11	4.13	2.54	10.5
13		Bakre obturatorlogen	1.78	1.19	1.86	2.22	3.53	1.7	1.08	1.83
13		Vä obturator	5.72	3.01	1.56	4.7	9.62	5.31	0.856	4.54
13		Vä obturator	4.05	2.46	1.47	3.61	7.64	4.11	0.831	3.41
13		A iliaca ext sin	3.43	1.85	2.54	4.69	5.33	2.74	1.54	4.23
13		Ljumske dx	3.22	1.64	2.93	4.81	5.07	2.51	1.86	4.67
13		Ljumske sin	3.49	1.73	2.05	3.56	5.85	2.86	1.27	3.64
16	2	A iliaca communis sin	3.91	2.58	2.15	5.54	6.74	3.2	1.88	6.02
16		A iliaca communis	2.86	2.09	1.37	2.86	5.12	2.6	1.22	3.18

## Sheet: 4 min 2 min 1 min
SUVmax42%VPHD 4min	SUVmean42%vphd4min	FTV42%vphd4min	SUVmaxestimVPHD 4min	SUVmeanestimVPHD 4min	FTVestimVPHD 4min	SUVmax42%SHARPIR 4min	SUVmean42%sharp4min	FTV42%sharp4min	SUVmaxestimSHARPIR 4min	SUVmeanestimSHARPIR 4min	FTVestimSHARPIR 4min	SUVmax42%VPHD 2min	SUVmean42%vphd2min	FTV42%vphd2min	SUVmaxestimVPHD 2min	SUVmeanestimVPHD 2min	FTVestimVPHD 2min	SUVmax42%SHARPIR 2min	SUVmean42%sharp2min	FTV42%sharp2min	SUVmaxestimSHARPIR 2min	SUVmeanestimSHARPIR 2min	FTVestimSHARPIR 2min	SUVmax42%VPHD 1min	SUVmean42%vphd1min	FTV42%vphd1min	SUVmaxestimVPHD 1min	SUVmeanestimVPHD 1min	FTVestimVPHD 1min	SUVmax42%SHARPIR 1min	SUVmean42%sharp1min	FTV42%sharp1min	SUVmaxestimSHARPIR 1min	SUVmeanestimSHARPIR 1min	FTVestimSHARPIR 1min
4.74	2.73	2.44	4.74	2.38	4.69	9.33	5.25	0.587	9.33	4.11	1.27	4.72	2.69	2.35	4.72	2.33	3.72	9.52	5.56	0.44	9.52	3.65	1.76	4.54	2.88	2.05	4.54	2.87	2.15	10.01	5.83	0.513	10.01	4.12	1.49
8.94	5.78	15.16	9.65	6.09	13.1	11.95	7.33	11.61	12.41	7.43	11.05	9.65	5.47	17.41	9.65	6.09	13.1	12.41	6.64	14.94	12.41	7.43	11.05	9.91	5.45	17.02	9.91	6.1	12.62	15.26	6.73	14.25	15.26	8.13	7.6
2.73	1.6	1.66	2.69	1.73	1.17	4.72	2.87	0.66	5.16	2.48	1.05	2.69	1.65	1.37	2.69	1.73	1.17	5.16	3.41	0.416	5.16	2.48	1.05	2.35	1.45	1.47	2.35	1.66	0.978	4.78	2.86	0.636	4.78	2.4	1.05
6.42	4.56	0.489	6.29	4.19	0.587	12.77	8.3	0.318	11.73	7.2	0.44	6.29	4.19	0.587	6.29	4.19	0.587	11.73	7.98	0.342	11.73	7.2	0.44	5.91	3.96	0.587	5.91	3.18	1.08	10.99	7.51	0.342	10.99	6.25	0.538
3.23	2.05	0.978	3.28	1.94	1.08	8.24	5.65	0.244	7.69	4.96	0.293	3.28	2.09	0.978	3.28	1.94	1.08	7.69	5.35	0.244	7.69	4.96	0.293	3.03	2.09	0.978	3.03	2.04	1.08	8.43	5.32	0.269	8.43	5.15	0.293
7.8	4.83	2.15	7.8	4.22	3.13	14.75	9.26	0.709	14.75	7.54	1.2	8.08	5.15	1.76	8.08	4.99	1.76	15.49	10.05	0.636	15.49	8.69	0.929	8.94	6.1	1.17	8.94	5.39	1.86	13.68	8.71	0.831	13.68	7.43	1.22
9.62	6.27	1.66	9.62	6.37	1.47	19.11	12.09	0.66	19.11	10.29	1.03	10.25	6.91	1.27	10.25	6.91	1.27	20.08	13.03	0.611	20.08	10.94	10.69	10.87	7.21	1.27	10.87	6.7	1.66	24.88	14.72	0.489	24.88	12.19	0.856
10.28	6.32	4.21	10.28	4.86	8.8	15.7	9.23	3.01	15.7	7.69	4.74	10.31	6.48	3.52	10.31	5.91	4.5	14.94	9.52	2.57	14.94	7.85	4.45	10.59	6.95	3.03	10.59	6.17	3.81	16.38	10.08	2.2	16.38	8.42	3.62
8.24	5.28	4.01	8.24	5.06	4.5	14.38	9.05	1.59	14.38	7.84	2.32	8.19	5.39	3.33	8.19	5.4	3.13	14.34	8.7	1.76	14.34	7.09	2.86	8.38	5.28	3.33	8.38	4.9	3.81	15.12	8.84	1.42	15.12	6.78	2.96
11.15	7.07	24.16	11.15	6.3	32.76	14.86	8.47	17.82	14.86	7.13	29.41	11.78	7.31	22.2	11.78	6.41	31.49	16.63	9.12	14.33	16.63	7.43	27.04	11.82	7.39	21.42	11.82	6.55	29.44	17.86	9.78	11.64	17.86	7.5	26.72
2.4	1.36	2.15	2.4	1.35	2.44	5.64	3.33	0.293	5.64	2.82	0.489	2.57	1.61	1.66	2.57	1.85	1.08	6.32	4.1	0.244	6.32	2.77	0.758	3.62	2.45	0.782	3.62	2.61	0.685	11.05	7.64	0.122	11.05	7.13	0.147
2.06	1.09	4.5	2.06	1.31	1.86	3.63	2.36	0.587	3.63	2.1	0.831	2.49	1.52	1.66	2.49	1.51	1.76	4.89	3.05	0.538	4.89	2.39	1.1	3.69	2.19	0.88	3.69	2.19	0.88	5.38	3.03	0.709	5.38	2.45	1.32
2.97	1.72	3.33	2.97	1.68	3.62	5.4	3.28	0.685	5.4	2.93	1.08	2.95	1.67	3.23	2.95	1.66	3.42	5.32	3.12	0.905	5.32	2.73	1.27	3.52	1.96	2.64	3.52	1.81	3.42	6.39	3.91	0.636	6.39	3	1.34
5.46	3.35	15.55	5.46	3.18	18.39	7.59	4.38	8.56	7.59	3.65	15.79	6.24	3.74	11.15	6.24	3.41	14.77	8.26	4.7	7.16	8.26	3.97	12.25	6.39	3.83	10.66	6.39	3.53	13.69	9.64	5.23	5.26	9.64	4.05	12.42
4.72	2.72	29.34	4.72	2.34	48.41	6.62	3.47	13.84	6.62	2.73	34.96	4.18	2.53	37.55	4.18	2.27	53.2	6.14	3.37	16.77	6.14	2.63	41.32	4.96	2.81	26.31	4.96	2.27	51.64	7.67	4.02	9.12	7.67	2.96	27.95
7.12	3.6	58.09	7.12	2.99	125	10.62	5.16	11.03	10.62	3.3	105	7.52	3.76	47.53	7.52	3.08	110	11.52	5.59	8.29	11.52	3.3	109	7.44	3.8	47.92	7.44	3.06	111	13.21	6.54	4.5	13.21	3.5	93.69
2.86	1.72	2.74	2.86	2.09	1.37	5.12	2.84	0.758	5.12	2.6	1.22	3.09	1.8	2.54	3.09	2.05	1.56	5.15	2.91	0.929	5.15	2.63	1.37	3.1	1.88	2.25	3.1	2.17	1.37	5.49	3.33	0.6636	5.49	3.23	0.88
7.37	4	16.63	7.37	3.29	31.88	10.64	5.5	5.7	10.64	3.69	28.19	8	4.27	12.91	8	3.13	37.95	13.2	6.73	2.37	13.2	3.71	28.85	7.24	3.95	16.72	7.24	3.24	32.57	12.54	6.47	3.5	12.54	3.67	29.68

## Sheet: Phantom SharpIR42% all data
Real Volume mm3	Treshold	Real Ratio	Volume mm3	ACTmax	ACTmean	RC FTV	Recovery coefficient (ACT)		Real ratio	Volume mm3	ACTmax	ACTmean	RC FTV	Recovery coefficient(ACT)	SUVmax	SUVmean	RC SUVmean	RC SUVmax		Real ratio	Volume mm3	ACTmax	ACTmean	RC FTV	Recovery coefficient (ACT)	SUVmax	SUVmean	RC SUVmean	RC SUVmax		Real ratio	Volume mm3	ACTmax	ACTmean	RC FTV	Recovery coefficient (ACT)	SUVmax	SUVmean	RC SUVmean	RC SUVmax		Real ratio	Volume mm3	ACTmax	ACTmean	RC FTV	Recovery coefficient (ACT)	SUVmax	SUVmean
113	0.42	0	37.4	73.41	53.02	0.330973	0.721361		15.94	175	33.79	20.61	1.54867	0.330288	8.6641	5.28462	0.331532	0.543545		13.44	162	28.59	18.37	1.43363	0.347259	6.08298	3.90851	0.290812	0.452603		9.74	3130	14.09	7.48	27.6991	0.164396	2.30984	1.22623	0.125896	0.237149		6.45	9020	17.3	8.1	79.823	0.204545	2.08434	0.975904
208	0.42	0	150	69.35	45.64	0.721154	0.620952		15.94	225	48.93	28.6	1.08173	0.458333	12.5462	7.33333	0.460059	0.787086		13.44	237	41.57	26.37	1.13942	0.498488	8.84468	5.61064	0.417458	0.658086		9.74	349	33.61	19.34	1.67788	0.425055	5.50984	3.17049	0.325513	0.565692		6.45	1150	22.54	12.42	5.52885	0.313636	2.71566	1.49639
352	0.42	0	225	79.63	55.1	0.639205	0.74966		15.94	249	60.91	38.64	0.707386	0.619231	15.6179	9.90769	0.621562	0.979796		13.44	200	61.23	36.27	0.568182	0.685633	13.0277	7.71702	0.574183	0.96932		9.74	212	51.82	31.25	0.602273	0.686813	8.49508	5.12295	0.52597	0.872185		6.45	387	31.3	20.7	1.09943	0.522727	3.77108	2.49398
481	0.42	0	262	88.34	63.73	0.544699	0.867075		15.94	249	77.28	47.76	0.517672	0.765385	19.8154	12.2462	0.768266	1.24312		13.44	237	72.25	46.89	0.492723	0.886389	15.3723	9.9766	0.742306	1.14378		9.74	262	58.74	35.72	0.544699	0.785055	9.62951	5.85574	0.601205	0.988656		6.45	412	40.63	25.76	0.856549	0.650505	4.89518	3.10361
698	0.42	0	387	95.19	60.85	0.554441	0.827891		15.94	374	83.99	51.78	0.535817	0.829808	21.5359	13.2769	0.832931	1.35106		13.44	374	75.43	44.1	0.535817	0.833648	16.0489	9.38298	0.698138	1.19412		9.74	499	49.66	33.27	0.7149	0.731209	8.14098	5.4541	0.559969	0.83583		6.45	599	45.87	30.38	0.858166	0.767172	5.52651	3.66024
1468	0.42	0	898	94.02	63.45	0.611717	0.863265		15.94	736	81.52	53.39	0.501362	0.855609	20.9026	13.6897	0.85883	1.31133		13.44	886	64.51	42.53	0.603542	0.80397	13.7255	9.04894	0.673284	1.02124		9.74	873	58.74	36.54	0.594687	0.803077	9.62951	5.99016	0.615007	0.988656		6.45	786	57.33	34.69	0.535422	0.87601	6.90723	4.17952
9172	0.42	0	7660	86.86	63.65	0.83515	0.865986		15.94	7560	78.62	53.23	0.824248	0.853045	20.159	13.6487	0.856256	1.26468		13.44	8030	60.28	43.9	0.875491	0.829868	12.8255	9.34043	0.694972	0.954281		9.74	7910	55.04	38.41	0.862407	0.844176	9.02295	6.29672	0.646481	0.926381		6.45	7730	50.79	33.38	0.842782	0.842929	6.11928	4.02169
													0.816698				0.675633	1.15618						0.806972	0.697894			0.584451	0.990137						4.67085	0.634254			0.48572	0.8629						12.792	0.596789
[truncated: 12 more columns]

## Sheet: by SB ratio
Real Volume mm3	Real Volume cm3	FTV RC 15.9	SUVmeanRC 15.9	RC SUVmax 15.9	FTV RC 13.4	SUVmeanRC 13.4	RC SUVmax 13.4	FTV RC 9.7	SUVmeanRC 9.7	RC SUVmax 9.7	FTV RC 6.5	SUVmeanRC 6.5	RC SUVmax 6.5	FTV RC 4.3	SUVmeanRC 4.3	RC SUVmax 4.3
113	0.113	1.54867	0.331532	0.54	1.43363	0.290812	0.45	27.6991	0.125896	0.24	79.823	0.151303	0.32			0
208	0.208	1.08173	0.460059	0.79	1.13942	0.417458	0.66	1.67788	0.325513	0.57	5.52885	0.231998	0.42	8.46154	0.21489	0.41
352	0.352	0.707386	0.621562	0.98	0.568182	0.574183	0.97	0.602273	0.52597	0.87	1.09943	0.386663	0.58	3.63636	0.270462	0.51
481	0.481	0.517672	0.768266	1.24	0.492723	0.742306	1.14	0.544699	0.601205	0.99	0.856549	0.481181	0.76	4.3659	0.240713	0.44
698	0.698	0.535817	0.832931	1.35	0.535817	0.698138	1.19	0.7149	0.559969	0.84	0.858166	0.567479	0.86	0.965616	0.401842	0.65
1468	1.468	0.501362	0.85883	1.31	0.603542	0.673284	1.02	0.594687	0.615007	0.99	0.535422	0.647987	1.07	0.484332	0.460888	0.77
9172	9.172	0.824248	0.856256	1.26	0.875491	0.694972	0.95	0.862407	0.646481	0.93	0.842782	0.623517	0.95	0.947449	0.437481	0.67

## Sheet: by Volume
SB-ratio	FTV RC phantom1	FTV RC phantom2	FTV RC phantom3	FTV RC phantom4	FTV RC phantom5	FTV RC phantom6	FTV RC phantom7		SUVmeanRC phantom1	SUVmeanRC phantom2	SUVmeanRC phantom3	SUVmeanRC phantom4	SUVmeanRC phantom5	SUVmeanRC phantom6	SUVmeanRC phantom7		SUVmaxRC phantom1	SUVmaxRC phantom2	SUVmaxRC phantom3	SUVmaxRC phantom4	SUVmaxRC phantom5	SUVmaxRC phantom6	SUVmaxRC phantom7
15.9	1.54867	1.08173	0.707386	0.517672	0.535817	0.501362	0.824248		0.331532	0.460059	0.621562	0.768266	0.832931	0.85883	0.856256		0.54	0.79	0.98	1.24	1.35	1.31	1.26
13.4	1.43363	1.13942	0.568182	0.492723	0.535817	0.603542	0.875491		0.290812	0.417458	0.574183	0.742306	0.698138	0.673284	0.694972		0.45	0.66	0.97	1.14	1.19	1.02	0.95
9.7	27.6991	1.67788	0.602273	0.544699	0.7149	0.594687	0.862407		0.125896	0.325513	0.52597	0.601205	0.559969	0.615007	0.646481		0.24	0.57	0.87	0.99	0.84	0.99	0.93
6.5	79.823	5.52885	1.09943	0.856549	0.858166	0.535422	0.842782		0.151303	0.231998	0.386663	0.481181	0.567479	0.647987	0.623517		0.32	0.42	0.58	0.76	0.86	1.07	0.95
4.3		8.46154	3.63636	4.3659	0.965616	0.484332	0.947449			0.21489	0.270462	0.240713	0.401842	0.460888	0.437481		0	0.41	0.51	0.44	0.65	0.77	0.67
	27.6261	3.57788	1.32273	1.35551	0.722063	0.543869	0.870475		0.224886	0.329983	0.475768	0.566734	0.612072	0.651199	0.651741		0.31	0.57	0.782	0.914	0.978	1.032	0.952
